# Supplementary material for: Appendiceal Intussusception: A Rare Diagnosis and the Role of Imaging in Its Detection
Source: Diagnostics (Basel). 2025 Jan 23;15(3):256. doi: 10.3390/diagnostics15030256 (PMC11816855; doi:10.3390/diagnostics15030256)
Supplement: Supplementary file 1 [file diagnostics-15-00256-s001.zip]

Archive with 1 entries (1 files):
- diagnostics-3426101-supplementary.pdf
